# Supplementary material for: Optimization of Actuator Stiffness and Actuation Timing of a Passive Ankle Exoskeleton: A Case Study Using a Musculoskeletal Modeling Approach
Source: Biomimetics (Basel). 2025 Dec 20;11(1):2. doi: 10.3390/biomimetics11010002 (PMC12839179; doi:10.3390/biomimetics11010002)
Supplement: Supplementary file 1 [file biomimetics-11-00002-s001.zip]

Archive with 1 entries (1 files):
- biomimetics-4029345-supplementary.mov
